# Supplementary material for: Phylogenetic analyses of Salmonella detected along the broiler production chain in Trinidad and Tobago
Source: Poult Sci. 2022 Nov 10;102(2):102322. doi: 10.1016/j.psj.2022.102322 (PMC9720344; doi:10.1016/j.psj.2022.102322)
Supplement: Supplementary file 1 [file mmc1.xlsx]

## Sheet: Table S.1. S. Albany
Table A.1. Sources of serovar Albany isolates
BioSample	ST	Study type	Source	Type of sample	Year of isolation	FarmtoFork	SISTR Serovar	Country isolated
(n=17)
Albany_strain_R17.2117	292	Reference	Reference	Human faeces	2017	Reference	Albany	Taiwan
SAMN25867743	292	Cross sectional	Processing Plant	Neck skin	2018	Processing Plant	Albany	Trinidad
SAMN25867755	292	Cross sectional	Farm	Cloacal swab	2019	Farm	Albany	Trinidad
SAMN14677213	292	Cross sectional	Farm	Boot swab	2019	Farm	Albany	Trinidad
SAMN14677224	292	Cross sectional	Farm	Cloacal swab	2019	Farm	Albany	Trinidad
SAMN14677212	292	Cross sectional	Farm	Cloacal swab	2019	Farm	Albany	Trinidad
SAMN25867754	292	Cross sectional	Processing Plant	Neck skin	2018	Processing Plant	Albany	Trinidad
SAMN14404261	292	Cross sectional	Processing Plant	Chilled whole carcass	2018	Processing Plant	Albany	Trinidad
SAMN14404276	292	Cross sectional	Processing Plant	Chilled whole carcass	2018	Processing Plant	Albany	Trinidad
SAMN14404277	292	Cross sectional	Processing Plant	Neck skin	2018	Processing Plant	Albany	Trinidad
SAMN16678591	292	Cross sectional	Processing Plant	Neck skin	2018	Processing Plant	Albany	Trinidad
SAMN25867744	292	Cross sectional	Processing Plant	Neck skin	2018	Processing Plant	Albany	Trinidad
SAMN16678589	292	Cross sectional	Processing Plant	Neck skin	2018	Processing Plant	Albany	Trinidad
SAMN16678613	292	Cross sectional	Pluck Shop	Chicken carcass	2016	Retail Outlet	Albany	Trinidad
SAMN16986415	292	PublicData	Supermarket	Chicken carcass	2014	Retail Outlet	Albany	China
SAMN16986826	292	PublicData	Pluck Shop	Chicken carcass	2016	Retail Outlet	Albany	China
SAMN16987445	292	PublicData	Supermarket	Chicken carcass	2016	Retail Outlet	Albany	Taiwan

## Sheet: Table S.2. S. Anatum
Table A.2. Sources of serovar Anatum isolates
BioSample	ST	Study type	Source	Type of sample	Year of isolation	FarmtoFork	SISTR Serovar	Country isolated
(n=10)
Anatum_strain_ATCC_BAA_1592	64	Reference	Reference	Tomato-whole-raw	2012	Reference	Anatum	USA
SAMN25867742	64	Cross sectional	Processing Plant	Neck skin	2018	Processing Plant	Anatum	Trinidad
SAMN16678587	64	Cross sectional	Processing Plant	Neck skin	2018	Processing Plant	Anatum	Trinidad
SAMN14404266	64	Cross sectional	Processing Plant	Chilled chicken parts	2018	Processing Plant	Anatum	Trinidad
SAMN14404264	64	Cross sectional	Processing Plant	Chilled whole carcass	2018	Processing Plant	Anatum	Trinidad
SAMN14404265	64	Cross sectional	Processing Plant	Chilled whole carcass	2018	Processing Plant	Anatum	Trinidad
SAMN03275929	64	PublicData	Processing Plant	Chilled chicken parts	2006	Processing Plant	Anatum	USA
SAMN17974661	64	PublicData	Farm	Cloacal swab	2019	Processing Plant	Anatum	USA
SAMN09788964	64	PublicData	Farm	Cloacal swab	2007	Farm	Anatum	Taiwan
SAMN09914823	64	PublicData	Processing Plant	Chilled whole carcass	2018	Processing Plant	Anatum	Taiwan

## Sheet: Table S.3. S. Enteritidis
Table A.3. Sources of serovar Enteritidis isolates
BioSample	ST	Study type	Source	Type of sample	Year of isolation	FarmtoFork	SISTR Serovar	Country isolated
(n-17)
Enteritidis_strain_P125109	11	Reference	Reference	Human faeces	1988	Reference	Enteritidis	UK
SAMN25867749	11	Cross sectional	Processing Plant	Neck skin	2018	Processing Plant	Enteritidis	Trinidad
SAMN14404255	11	Cross sectional	Processing Plant	Chilled whole carcass	2018	Processing Plant	Enteritidis	Trinidad
SAMN25867750	11	Cross sectional	Processing Plant	Chilled whole carcass	2018	Processing Plant	Enteritidis	Trinidad
SAMN25867752	11	Cross sectional	Processing Plant	Chilled whole carcass	2018	Processing Plant	Enteritidis	Trinidad
SAMN14404257	11	Cross sectional	Processing Plant	Chilled whole carcass	2018	Processing Plant	Enteritidis	Trinidad
SAMN14404260	11	Cross sectional	Processing Plant	Chilled chicken parts	2018	Processing Plant	Enteritidis	Trinidad
SAMN14404258	11	Cross sectional	Processing Plant	Chilled whole carcass	2018	Processing Plant	Enteritidis	Trinidad
SAMN14404259	11	Cross sectional	Processing Plant	Chilled whole carcass	2018	Processing Plant	Enteritidis	Trinidad
SAMN14404256	11	Cross sectional	Processing Plant	Chilled whole carcass	2018	Processing Plant	Enteritidis	Trinidad
SAMN14404292	11	Control	Human clinical*	Human faeces	2019	Control	Enteritidis	Trinidad
SAMN14404291	11	Control	Human clinical*	Human faeces	2019	Control	Enteritidis	Trinidad
SAMN25867775	11	Control	Human clinical*	Human faeces	2019	Control	Enteritidis	Trinidad
SAMN14404290	11	Control	Human clinical*	Human faeces	2019	Control	Enteritidis	Trinidad
SAMN08951173	11	PublicData	Processing Plant	Chilled whole carcass	2016	Processing Plant	Enteritidis	Brazil
SAMN10103914	NA	PublicData	Processing Plant	Chilled chicken parts	2015	Processing Plant	Enteritidis	China
SAMN03743889	11	PublicData	Processing Plant	Chilled whole carcass	2006	Processing Plant	Enteritidis	Argentina
*Isolates from human gastroenteritis in Trinidad provided by the Caribbean Public Health Agency (CARPHA)
NA: ST could not be assigned with confidence or an allele was missing

## Sheet: Table S.4. S. Infantis
Table A.4. Sources of serovar Infantis isolates
BioSample	ST	Study type	Source	Type of sample	Year of isolation	FarmtoFork	SISTR Serovar	Country of isolation
(n=30)
Infantis_strain_119944	32	Reference	Reference	Human faeces	2008	Reference	Infantis	Israel
SAMN25867756	32	Cross sectional	Farm	Cloacal swab	2019	Farm	Infantis	Trinidad
SAMN25867757	32	Cross sectional	Farm	Cloacal swab	2019	Farm	Infantis	Trinidad
SAMN14677203	32	Cross sectional	Farm	Cloacal swab	2019	Farm	Infantis	Trinidad
SAMN14677207	32	Cross sectional	Farm	Water supply	2019	Farm	Infantis	Trinidad
SAMN14677210	32	Cross sectional	Farm	Cloacal swab	2019	Farm	Infantis	Trinidad
SAMN14677229	32	Cross sectional	Farm	Cloacal swab	2019	Farm	Infantis	Trinidad
SAMN14677211	32	Cross sectional	Farm	Cloacal swab	2019	Farm	Infantis	Trinidad
SAMN14677232	32	Cross sectional	Farm	Cloacal swab	2019	Farm	Infantis	Trinidad
SAMN14677208	32	Cross sectional	Farm	Drag swab litter	2019	Farm	Infantis	Trinidad
SAMN14677209	32	Cross sectional	Farm	Water supply	2019	Farm	Infantis	Trinidad
SAMN14677226	32	Cross sectional	Farm	Feed	2019	Farm	Infantis	Trinidad
SAMN18407134	32	PublicData	Processing Plant	Chilled whole carcass	2021	Processing Plant	Infantis	USA
SAMN15964920	32	PublicData	Supermarket	Chicken carcass	2019	Retail Outlet	Infantis	Barbados
SAMN15964921	32	PublicData	Supermarket	Chicken carcass	2019	Retail Outlet	Infantis	Barbados
SAMN15964932	32	PublicData	Supermarket	Chicken carcass	2019	Retail Outlet	Infantis	Barbados
SAMEA3538994	32	PublicData	Processing Plant	Chilled whole carcass	2007	Processing Plant	Infantis	Italy
SAMEA3539001	32	PublicData	Processing Plant	Chilled whole carcass	2014	Processing Plant	Infantis	Italy
SAMN08951144	32	PublicData	Processing Plant	Chilled whole carcass	2016	Processing Plant	Infantis	Brazil
SAMN14404263	32	Cross sectional	Processing Plant	Chilled whole carcass	2018	Processing Plant	Infantis	Trinidad
SAMN14404262	32	Cross sectional	Processing Plant	Chilled whole carcass	2018	Processing Plant	Infantis	Trinidad
SAMN16678605	32	Cross sectional	Processing Plant	Chilled chicken parts	2018	Processing Plant	Infantis	Trinidad
SAMN16678604	32	Cross sectional	Processing Plant	Chilled whole carcass	2018	Processing Plant	Infantis	Trinidad
SAMN16678603	32	Cross sectional	Processing Plant	Post-evisceration carcass	2018	Processing Plant	Infantis	Trinidad
SAMN14404289	32	Control	Human clinical*	Human faeces	2019	Control	Infantis	Trinidad
SAMN16678593	32	Cross sectional	Processing Plant	Chilled chicken parts	2018	Processing Plant	Infantis	Trinidad
SAMN16678588	32	Cross sectional	Processing Plant	Neck skin	2018	Processing Plant	Infantis	Trinidad
SAMN16678592	32	Cross sectional	Processing Plant	Chilled chicken parts	2018	Processing Plant	Infantis	Trinidad
SAMN16678590	32	Cross sectional	Processing Plant	Neck skin	2018	Processing Plant	Infantis	Trinidad
SAMN16986393	32	PublicData	Pluck Shop	Chicken carcass	2014	Retail Outlet	Infantis	China
*Isolated from a human gastroenteritis case and provided by the Caribbean Public Health Agency (CARPHA)

## Sheet: Table S.5. S. Javiana
Table A.5. Sources of serovar Javiana isolates
BioSample	ST	Study type	Source	Type of sample	Year of solation	FarmtoFork	SISTR Serovar	Country of isolation
(n=36)
Javiana_strain_CFSAN001992	24	Reference	Reference	Human faeces	2012	Reference	Javiana	USA
SAMN25867712	24	Cross sectional	Pluck Shop	Chicken carcass	2016	Retail Outlet	Javiana	Trinidad
SAMN14404241	24	Cross sectional	Pluck Shop	Chicken carcass	2016	Retail Outlet	Javiana	Trinidad
SAMN16678614	24	Cross sectional	Pluck Shop	Chicken carcass	2016	Retail Outlet	Javiana	Trinidad
SAMN16678615	24	Cross sectional	Pluck Shop	Chicken carcass	2016	Retail Outlet	Javiana	Trinidad
SAMN16678616	24	Cross sectional	Pluck Shop	Chicken carcass	2016	Retail Outlet	Javiana	Trinidad
SAMN25867747	24	Cross sectional	Processing Plant	Neck skin	2018	Processing Plant	Javiana	Trinidad
SAMN25867748	24	Cross sectional	Processing Plant	Neck skin	2018	Processing Plant	Javiana	Trinidad
SAMN14404248	24	Cross sectional	Processing Plant	Neck skin	2018	Processing Plant	Javiana	Trinidad
SAMN14404247	24	Cross sectional	Processing Plant	Neck skin	2018	Processing Plant	Javiana	Trinidad
SAMN16678602	24	Cross sectional	Processing Plant	Neck skin	2018	Processing Plant	Javiana	Trinidad
SAMN16678601	24	Cross sectional	Processing Plant	Neck skin	2018	Processing Plant	Javiana	Trinidad
SAMN16678600	24	Cross sectional	Processing Plant	Post-evisceration carcass	2018	Processing Plant	Javiana	Trinidad
SAMN25867753	24	Cross sectional	Processing Plant	Post-evisceration carcass	2018	Processing Plant	Javiana	Trinidad
SAMN07682510	24	PublicData	Processing Plant	Cloacal swab	2016	Processing Plant	Javiana	Trinidad
SAMN16986692	24	PublicData	Supermarket	Chicken carcass	2016	Retail Outlet	Javiana	China
SAMN25867718	1674	Cross sectional	Pluck Shop	Chicken carcass	2016	Retail Outlet	Javiana	Trinidad
SAMN25867720	1674	Cross sectional	Pluck Shop	Chicken carcass	2016	Retail Outlet	Javiana	Trinidad
SAMN16678621	1674	Cross sectional	Pluck Shop	Chicken carcass	2016	Retail Outlet	Javiana	Trinidad
SAMN16678620	1674	Cross sectional	Pluck Shop	Chicken carcass	2016	Retail Outlet	Javiana	Trinidad
SAMN25867721	24	Cross sectional	Pluck Shop	Chicken carcass	2016	Retail Outlet	Javiana	Trinidad
SAMN14404244	1674	Cross sectional	Pluck Shop	Chicken carcass	2016	Retail Outlet	Javiana	Trinidad
SAMN16678596	1674	Cross sectional	Processing Plant	Post-evisceration carcass	2018	Processing Plant	Javiana	Trinidad
SAMN14404246	1674	Cross sectional	Processing Plant	Chilled chicken parts	2018	Processing Plant	Javiana	Trinidad
SAMN14404242	1674	Cross sectional	Pluck Shop	Chicken carcass	2016	Retail Outlet	Javiana	Trinidad
SAMN25867729	1674	Cross sectional	Pluck Shop	Chicken carcass	2016	Retail Outlet	Javiana	Trinidad
SAMN25867730	1674	Cross sectional	Pluck Shop	Chicken carcass	2016	Retail Outlet	Javiana	Trinidad
SAMN25867731	1674	Cross sectional	Pluck Shop	Chicken carcass	2016	Retail Outlet	Javiana	Trinidad
SAMN16678624	1674	Cross sectional	Pluck Shop	Chicken carcass	2016	Retail Outlet	Javiana	Trinidad
SAMN14404243	1674	Cross sectional	Pluck Shop	Chicken carcass	2016	Retail Outlet	Javiana	Trinidad
SAMN14404245	1674	Cross sectional	Supermarket	Chicken carcass	2016	Retail Outlet	Javiana	Trinidad
SAMN11252889	NA	PublicData	Processing Plant	Chilled chicken parts	2017	Processing Plant	Javiana	Peru
SAMN02846870	1674	PublicData	Fresh coriander	Food	2010	Food	Javiana	Trinidad
SAMN04397451	1674	PublicData	Unknown	Food	1999	Food	Javiana	Trinidad
SAMN09771033	24	PublicData	Processing Plant	Chilled chicken parts	2017	Processing Plant	Javiana	USA
SAMN14911214	24	PublicData	Processing Plant	Lung	2019	Processing Plant	Javiana	USA
NA: ST could not be assigned with confidence or an allele was missing

## Sheet: Table S.6. S. Kentucky
Table A.6. Sources of serovar Kentucky isolates
BioSample	ST	Study type	Source	Type of sample	Year of isolation	FarmtoFork	SISTR Serovar	Country of isolation
(n=38)
Kentucky_strain_CVM_30177	152	Reference	Reference	Chicken carcass	2003	Reference	Kentucky	USA
SAMN25867713	152	Cross sectional	Pluck Shop	Chicken carcass	2016	Retail Outlet	Kentucky	Trinidad
SAMN25867715	152	Cross sectional	Pluck Shop	Chicken carcass	2016	Retail Outlet	Kentucky	Trinidad
SAMN25867716	152	Cross sectional	Pluck Shop	Chicken carcass	2016	Retail Outlet	Kentucky	Trinidad
SAMN16678618	152	Cross sectional	Pluck Shop	Chicken carcass	2016	Retail Outlet	Kentucky	Trinidad
SAMN16678617	152	Cross sectional	Pluck Shop	Chicken carcass	2016	Retail Outlet	Kentucky	Trinidad
SAMN14404281	152	Cross sectional	Pluck Shop	Chicken carcass	2016	Retail Outlet	Kentucky	Trinidad
SAMN14404251	152	Cross sectional	Supermarket	Chicken carcass	2016	Retail Outlet	Kentucky	Trinidad
SAMN07682514	152	PublicData	Supermarket	Chicken carcass	2016	Retail Outlet	Kentucky	Trinidad
SAMN25867746	152	Cross sectional	Processing Plant	Chilled chicken parts	2018	Processing Plant	Kentucky	Trinidad
SAMN16678599	152	Cross sectional	Processing Plant	Chilled chicken parts	2018	Processing Plant	Kentucky	Trinidad
SAMN14404254	152	Cross sectional	Processing Plant	Chilled chicken parts	2018	Processing Plant	Kentucky	Trinidad
SAMN14404253	152	Cross sectional	Processing Plant	Chilled chicken parts	2018	Processing Plant	Kentucky	Trinidad
SAMN16678598	152	Cross sectional	Processing Plant	Chilled chicken parts	2018	Processing Plant	Kentucky	Trinidad
SAMN07504769	2132	PublicData	Processing Plant	Cloacal swab	2016	Processing Plant	Kentucky	Barbados
SAMN16678619	NA	Cross sectional	Pluck Shop	Chicken carcass	2016	Retail Outlet	Kentucky	Trinidad
SAMN07514696	2132	PublicData	Supermarket	Chicken carcass	2016	Retail Outlet	Kentucky	Barbados
SAMN14404250	2132	Cross sectional	Pluck Shop	Chicken carcass	2016	Retail Outlet	Kentucky	Trinidad
SAMN14404249	2132	Cross sectional	Pluck Shop	Chicken carcass	2016	Retail Outlet	Kentucky	Trinidad
SAMN16678622	2132	Cross sectional	Pluck Shop	Chicken carcass	2016	Retail Outlet	Kentucky	Trinidad
SAMN25867738	152	Cross sectional	Supermarket	Chicken carcass	2017	Retail Outlet	Kentucky	Trinidad
SAMN14404252	152	Cross sectional	Supermarket	Chicken carcass	2017	Retail Outlet	Kentucky	Trinidad
SAMN25867761	152	Cross sectional	Hatchery	Hatcher fluff	2019	Hatchery	Kentucky	Trinidad
SAMN07682504	152	PublicData	Supermarket	Chicken carcass	2016	Retail Outlet	Kentucky	Barbados
SAMN25867732	152	Cross sectional	Pluck Shop	Chicken carcass	2016	Retail Outlet	Kentucky	Trinidad
SAMN25867733	152	Cross sectional	Pluck Shop	Chicken carcass	2016	Retail Outlet	Kentucky	Trinidad
SAMN25867762	152	Cross sectional	Hatchery	Still born chick	2019	Hatchery	Kentucky	Trinidad
SAMN25867763	152	Cross sectional	Hatchery	Eggs in incubator	2019	Hatchery	Kentucky	Trinidad
SAMN14677227	152	Cross sectional	Hatchery	Eggs in hatcher	2019	Hatchery	Kentucky	Trinidad
SAMN16678573	152	Cross sectional	Hatchery	Hatcher environmental swab	2019	Hatchery	Kentucky	Trinidad
SAMN25867767	152	Cross sectional	Hatchery	Hatcher environmental swab	2019	Hatchery	Kentucky	Trinidad
SAMN13322254	152	PublicData	Farm	Drag swab litter	2017	Farm	Kentucky	USA
SAMN16812935	198	PublicData	Processing Plant	Chilled whole carcass	2015	Processing Plant	Kentucky	Brazil
SAMN16987098	314	PublicData	Supermarket	Chicken carcass	2017	Retail Outlet	Kentucky	China
SAMN25867751	152	Cross sectional	Processing Plant	Chilled chicken parts	2018	Processing Plant	Kentucky	Trinidad
SAMN16678609	152	Cross sectional	Processing Plant	Chilled whole carcass	2018	Processing Plant	Kentucky	Trinidad
SAMN25867764	152	Cross sectional	Hatchery	Stillborn chick	2019	Hatchery	Kentucky	Trinidad
SAMN16678575	152	Cross sectional	Hatchery	Stillborn chick	2019	Hatchery	Kentucky	Trinidad
NA: ST could not be assigned with confidence or an allele was missing

## Sheet: Table S.7. S. Manhattan
Table A.7. Sources of serovar Manhattan isolates
BioSample	ST	Study type	Source	Type of sample	Year of isolation	FarmtoFork	SISTR Serovar	Country of isolation
(n=12)
Manhattan_strain_SA20084699	18	Reference	Reference	Unknown	Unknown	Reference	Manhattan	Unknown
SAMN25867722	18	Cross sectional	Pluck Shop	Chicken carcass	2016	Retail Outlet	Manhattan	Trinidad
SAMN25867725	18	Cross sectional	Pluck Shop	Chicken carcass	2016	Retail Outlet	Manhattan	Trinidad
SAMN25867726	18	Cross sectional	Pluck Shop	Chicken carcass	2016	Retail Outlet	Manhattan	Trinidad
SAMN25867724	18	Cross sectional	Pluck Shop	Chicken carcass	2016	Retail Outlet	Manhattan	Trinidad
SAMN25867723	18	Cross sectional	Pluck Shop	Chicken carcass	2016	Retail Outlet	Manhattan	Trinidad
SAMN14404275	18	Cross sectional	Pluck Shop	Chicken carcass	2016	Retail Outlet	Manhattan	Trinidad
SAMN14404274	18	Cross sectional	Pluck Shop	Chicken carcass	2016	Retail Outlet	Manhattan	Trinidad
SAMN10261776	18	PublicData	Processing Plant	Chilled whole carcass	2018	Processing Plant	Manhattan	USA
SAMN10718822	18	PublicData	Farm	Drag swab litter	2018	Farm	Manhattan	USA
SAMN17188031	18	PublicData	Processing Plant	Minced chicken	2020	Processing Plant	Manhattan	USA
SAMN10458815	18	PublicData	Processing Plant	Chilled whole carcass	2018	Processing Plant	Manhattan	USA

## Sheet: Table S.8. S. Schwarzengrund
Table A.8. Sources of serovar Schwarzengrund isolates
BioSample	ST	Study type	Source	Type of sample	Year of isolation	FarmtoFork	SISTR Serovar	Country of isolation
(n=11)
SAMN25867745	96	Cross sectional	Processing Plant	Neck skin	2018	Processing Plant	Schwarzengrund	Trinidad
SAMN08874436	96	PublicData	Farm	Drag swab litter	2016	Farm	Schwarzengrund	Brazil
SAMN17170969	96	PublicData	Processing Plant	Chilled chicken parts	2015	Processing Plant	Schwarzengrund	Brazil
SAMN14404267	96	Cross sectional	Pluck Shop	Chicken carcass	2016	Retail Outlet	Schwarzengrund	Trinidad
Schwarzengrund_strain_CVM_30168	96	Reference	Reference	Turkey	2003	Reference	Schwarzengrund	USA
SAMN14404269	96	Cross sectional	Processing Plant	Neck skin	2018	Processing Plant	Schwarzengrund	Trinidad
SAMN16678610	96	Cross sectional	Processing Plant	Neck skin	2018	Processing Plant	Schwarzengrund	Trinidad
SAMN14404285	96	Cross sectional	Processing Plant	Chilled whole carcass	2018	Processing Plant	Schwarzengrund	Trinidad
SAMN14404268	96	Cross sectional	Processing Plant	Neck skin	2018	Processing Plant	Schwarzengrund	Trinidad
SAMN16678597	96	Cross sectional	Processing Plant	Chilled whole carcass	2018	Processing Plant	Schwarzengrund	Trinidad
SAMN16678594	96	Cross sectional	Processing Plant	Neck skin	2018	Processing Plant	Schwarzengrund	Trinidad

## Sheet: Table S.9. S. Senftenberg
Table A.9. Sources of serovar Senftenberg isolates
BioSample	ST	Study type	Source	Type of sample	Year of isolation	FarmtoFork	SISTR Serovar	Country of isolation
(n=10)
SAMN25867719	14	Cross sectional	Pluck Shop	Chicken carcass	2016	Retail Outlet	Senftenberg	Trinidad
SAMN03462287	14	PublicData	Processing Plant	Chilled chicken parts	2014	Processing Plant	Senftenberg	USA
SAMN13682938	14	PublicData	Farm	Cloacal swab	2019	Farm	Senftenberg	USA
SAMN14360776	14	PublicData	Processing Plant	Minced chicken	2020	Processing Plant	Senftenberg	USA
SAMN14677201	14	Cross sectional	Hatchery	Still born chick	2019	Hatchery	Senftenberg	Trinidad
Senftenberg_strain_CVM_34514	14	Reference	Reference	Turkey	2004	Reference	Senftenberg	USA
SAMN04255325	14	PublicData	Processing Plant	Chilled chicken parts	2009	Processing Plant	Senftenberg	USA
SAMN08951190	14	PublicData	Processing Plant	Chilled whole carcass	2016	Processing Plant	Senftenberg	Brazil
SAMN14404283	14	Cross sectional	Supermarket	Chicken carcass	2017	Retail Outlet	Senftenberg	Trinidad
SAMN14404280	14	Cross sectional	Pluck Shop	Chicken carcass	2016	Retail Outlet	Senftenberg	Trinidad
